# Supplementary material for: Prognostic Value of Resting Energy Expenditure Measured by Indirect Calorimetry in Patients with Cirrhosis Referred for Liver Transplantation
Source: Nutrients. 2025 Nov 26;17(23):3709. doi: 10.3390/nu17233709 (PMC12694111; doi:10.3390/nu17233709)
Supplement: Supplementary file 1 [file nutrients-17-03709-s001.zip]

Archive with 1 entries (1 files):
- nutrients-3978782-supplementary.pdf
